# Supplementary material for: The Pseudoalteromonas luteoviolacea L-amino Acid Oxidase with Antimicrobial Activity Is a Flavoenzyme
Source: Mar Drugs. 2018 Dec 12;16(12):499. doi: 10.3390/md16120499 (PMC6316408; doi:10.3390/md16120499)
Supplement: Supplementary file 1 [file marinedrugs-16-00499-s001.zip]

Archive with 2 entries (2 files):
- marinedrugs-398624-supplementary.pdf
- Supplementary-Table S1.xlsx
